# Supplementary material for: Batesian mimicry has evolved with deleterious effects of the pleiotropic gene doublesex
Source: Sci Rep. 2020 Dec 7;10:21333. doi: 10.1038/s41598-020-78055-1 (PMC7721872; doi:10.1038/s41598-020-78055-1)
Supplement: Supplementary file 2 — Supplementary Information 2. [file 41598_2020_78055_MOESM2_ESM.xlsx]

## Sheet: Pp_allcomb_cross
Supplementary Data 1 for: Batesian mimicry has evolved with deleterious effects of the pleiotropic gene doublesex (Shinya Komata, Tasuku Kitamura & Haruhiko Fujiwara).
ID	female_genotype	male_genotype	No. of trials	oviposited	fertilized	survived
1	Hh	Hh	2	61	51	31
2	Hh	Hh	2	72	48	32
3	Hh	hh	2	97	80	32
4	Hh	hh	2	83	64	44
5	Hh	Hh	2	68	56	28
6	HH	Hh	2	44	40	11
7	Hh	HH	2	51	34	17
8	Hh	hh	2	73	52	31
9	Hh	HH	2	48	33	11
10	HH	Hh	2	53	42	12
11	HH	HH	2	55	37	17
12	HH	HH	2	51	31	14
13	HH	Hh	2	63	39	18
14	Hh	HH	2	54	32	13
15	HH	HH	2	48	28	9
16	HH	hh	2	42	33	13
17	HH	hh	2	53	45	12
18	HH	hh	2	50	43	10
19	hh	HH	3	87	62	22
20	hh	HH	3	83	62	29
21	hh	HH	3	78	59	26
22	hh	Hh	4	147	127	94
23	hh	Hh	4	161	139	97
24	hh	hh	4	171	129	98
25	hh	hh	4	237	182	131
26	hh	Hh	4	107	92	71
27	hh	hh	4	149	127	94
