# Supplementary material for: Batesian mimicry has evolved with deleterious effects of the pleiotropic gene doublesex
Source: Sci Rep. 2020 Dec 7;10:21333. doi: 10.1038/s41598-020-78055-1 (PMC7721872; doi:10.1038/s41598-020-78055-1)
Supplement: Supplementary file 3 — Supplementary Information 3. [file 41598_2020_78055_MOESM3_ESM.xlsx]

## Sheet: 回復済み_Sheet1
Supplementary Data 2 for: Batesian mimicry has evolved with deleterious effects of the pleiotropic gene doublesex (Shinya Komata, Tasuku Kitamura & Haruhiko Fujiwara).
ID	Death_stage	adult_longivity	insufficiency_wing	insufficiency_ab	Genotype	Forewing_length	Parents	1ins_weight	2ins_weight	3ins_weight	4ins_weight	5ins_weight	6ins_weight	sex	egg	1st_instar	2nd_instar	3rd_instar	4th_instar	5th_instar	6th_instar	prepupa	pupa	larva	total_development
43	adult	11	0	0	hh	41.15	MW2	6	64	219	1603	6929		f	4	4	3	5	5	8	0	1	13	30	43
60	adult	15	0	0	hh	37.8167	MW2	6	99	270	932	4024		f	4	4	3	6	7	7	0	1	12	32	44
36	adult	37	0	0	hh	36.63	MW2	10	117	296	1300	5111		f	4	4	3	5	6	12	0	2	13	36	49
2_4	adult	27	0	0	hh	39.99	LabStock							f
2_5	adult	28	0	0	hh	33.0467	LabStock							f
2_10	adult	25	0	0	hh	39.45	LabStock							f
2_3	adult	49	0	0	hh	36.4067	LabStock							f
2_7	adult	48	0	0	hh	40.07	LabStock							f
15	adult	12	0	0	Hh	43.61	MW2	8	81	366	1465	6196		f	4	4	3	4	4	7	0	1	13	27	40
32	adult	9	0	0	Hh	43.0633	MW2	7	53	295	1266	5927		f	4	3	3	7	5	7	0	1	13	30	43
58	adult	13	1	0	Hh	39.4433	MW2	7	101	456	2032	6428		f	4	4	3	3	4	6	0	1	12	25	37
76	adult	8	0	0	Hh	39.52	MW2	8	67	276	950	3727		f	4	5	4	5	5	9	0	1	14	33	47
9	adult	17	0	0	Hh	45.49	MW2	10	133	664	2013	5643		f	4	4	3	3	3	7	0	1	13	25	38
69	adult	14	1	0	Hh	41.3	MW2	9	131	303	1456	5019		f	4	4	3	5	6	9	0	1	13	32	45
80	adult	20	0	0	Hh	36.43	MW2	9	117	293	1085	4399		f	3	5	3	5	6	10	0	1	13	33	46
26	adult	32	0	0	Hh	37.8533	MW2	7	70	540	1859	6139		f	3	5	4	4	4	7	0	1	12	28	40
2_8	adult	11	0	0	Hh	35.5433	LabStock							f
2_9	adult	13	0	0	Hh	35.28	LabStock							f
2_1	adult	32	0	0	Hh	38.0167	LabStock							f
2_12	adult	29	0	0	Hh	34.7567	LabStock							f
51	adult	6	1	0	HH	42.32	MW2	6	82	321	1905	7376		f	4	4	3	4	4	6	0	1	13	26	39
53	adult	8	0	0	HH	33.3333	MW2	6	75	440	1230	4658		f	4	4	4	3	5	11	0	1	14	32	46
84	adult	6	1	0	HH	31.2933	MW2	8	75	292	981	4820		f	3	5	3	3	6	9	0	1	12	30	42
35	adult	5	0	0	HH	42.7233	MW2	8	100	486	1860	7779		f	4	4	3	3	4	6	0	1	12	25	37
66	adult	6	0	0	HH	41.42	MW2	8	87	239	973	4168		f	4	5	3	6	5	8	0	1	13	32	45
37	adult	2	0	0	HH	41.2167	MW2	7	49	415	1704	6304		f	4	3	5	5	5	8	0	1	13	27
38	adult	0	2	1	hh		MW2	10	98	350	1636	6311		f	4	4	3	4	4	6	0	1	13	22
16	adult	1	2		Hh		MW2	8	123	555	1531	8441		f	4	4	3	3	4	7	0	1	14	22
86	adult	1	2		Hh		MW2	7	69	320	844	3940		f	3	5	4	6	5	7	0	1	14	28
48	adult	0	2		Hh		MW2	7	62	376	1095	7635		f	4	3	3	3	5	6	0	1	12	21
96	adult	5	2	0	Hh	38.6633	MW2	6	128	513	1927	7533		f	4	4	3	3	4	5	0	1	12	20
28	adult	22	2	0	HH	43.8967	MW2	9	135	348	1372	6095		f	4	4	3	4	5	7	0	1	13	24
85	adult	4	0	2	Hh	42.4467	MW2	8	58	306	1128	6856		f	4	3	3	3	4	6	0	1	12	20
6	adult	15	0	0	hh	38.1633	MW2	9	49	291	1467	6054		m	4	3	6	5	4	6	0	1	12	29	41
23	adult	10	0	0	hh	37.44	MW2	9	86	234	1151	5048		m	4	4	3	5	5	7	0	1	13	29	42
24	adult	4	0	0	hh	36.7433	MW2	10	105	271	1076	5806		m	4	4	3	4	5	8	0	1	12	29	41
49	adult	5	0	0	hh	40.1167	MW2	8	88	364	1496	5893		m	4	4	3	4	4	8	0	1	13	28	41
77	adult	12	0	0	hh	40.0567	MW2	8	141	466	1281	6088		m	4	5	3	3	5	6	0	1	13	27	40
89	adult	16	0	0	hh	40.12	MW2	6	79	270	1304	4760		m	4	4	3	4	4	6	0	1	13	26	39
64	adult	45	0	0	hh	39.7433	MW2	8	59	490	1662	5521		m	4	4	4	4	4	6	0	1	13	27	40
2_11	adult	23	0	0	hh	34.59	LabStock							m
1	adult	19	0	0	Hh	40.19	MW2	11	99	501	1206	5241		m	3	4	3	5	5	6	0	1	13	27	40
27	adult	4	0	0	Hh	39.3267	MW2	7	56	275	1272	4833		m	4	3	3	4	5	6	0	1	12	26	38
59	adult	9	0	0	Hh	37.1767	MW2	10	76	269	1288	4789		m	4	4	3	5	6	9	0	1	13	32	45
65	adult	14	1	0	Hh	39.5233	MW2	9	77	256	1495	5541		m	4	4	3	4	4	6	0	1	13	26	39
71	adult	5	0	0	Hh	42.9067	MW2	8	189	482	2416	6714		m	4	4	3	4	4	6	0	1	14	26	40
75	adult	13	0	0	Hh	39.29	MW2	7	120	392	1561	5200		m	4	4	3	4	5	7	0	1	12	28	40
93	adult	25	0	0	Hh	39.27	MW2	7	81	494	1280	4088		m	4	5	3	3	4	6	0	1	13	26	39
70	adult	17	0	0	Hh	43.1667	MW2	6	89	261	1199	5016		m	4	4	3	4	5	6	0	1	13	27	40
95	adult	19	1	0	Hh	30.4333	MW2	7	97	281	1177	5086		m	4	4	3	5	6	7	0	1	13	30	43
55	adult	26	0	0	Hh	37.8767	MW2	7	105	593	2161	4709		m	4	4	3	3	3	6	0	1	13	24	37
79	adult	27	0	0	Hh	38.8233	MW2	7	91	325	982	5349		m	3	4	3	4	5	6	0	1	13	26	39
67	adult	19	0	0	Hh	28.0833	MW2	10	83	232	904	3944		m	4	4	4	8	8	16	0	1	14	45	59
2_2	adult	24	0	0	Hh	34.5667	LabStock							m
2_13	adult	13	0	0	Hh	31.9133	LabStock							m
18	adult	6	0	0	HH	41.37	MW2	10	132	474	1499	5483		m	4	4	3	4	5	7	0	1	13	28	41
34	adult	4	0	0	HH	39.23	MW2	7	56	378	1605	5699		m	4	3	4	4	4	6	0	1	14	26	40
56	adult	8	0	1	HH	36.3833	MW2	6	88	386	1337	4582		m	4	4	3	3	4	12	0	1	13	31	44
45	adult	16	0	0	HH	38.6967	MW2	6	60	467	1315	6427		m	4	4	4	3	5	7	0	1	13	28	41
82	adult	16	0	0	HH	42.61	MW2	10	106	493	1752	6194		m	3	4	3	3	4	6	0	1	13	24	37
12	adult	17	0	0	HH	38.9867	MW2	8	134	174	498	1982	5424	m	4	4	3	5	5	5	7	1	13	34	47
20	adult	27	0	0	HH	39.0033	MW2	10	107	453	1767	5891		m	4	4	3	4	4	6	0	1	12	26	38
22	adult	26	0	0	HH	37.4633	MW2	6	82	306	1171	5108		m	4	5	4	4	6	7	0	1	13	31	44
63	adult	11	0	0	HH	39.8433	MW2	8	69	267	1687	5751		m	4	4	3	4	4	5	0	1	12	25	37
13	adult	1	2		Hh		MW2	6	142	448	1390	5948		m	4	4	3	5	5	16		1	14	34
41	adult	1	2	0	Hh		MW2	8	82	244	998	3447		m	4	4	3	5	5	7		1	13	25
83	adult	2	1	0	HH	33.8833	MW2	8	127	348	1453	5344		m	3	4	3	5	5	7		1	12	25
3	adult	2	0	1	Hh	35.77	MW2	8	52	326	1072	5967		m	4	3	3	3	6	7		1	13	23
88	adult	2	0	0	Hh	39.3333	MW2	7	80	286	830	6020		m	4	4	3	3	5	4		2	12	21
31	adult	4	2	0	Hh	38.2833	MW2	8	55	264	1013	4784		m	4	4	4	5	5	6		1	13	25
4	1				Hh		MW2	10							4
10	1				HH		MW2	6							4
73	1				HH		MW2	7							4
78	1				Hh		MW2	7							3
92	1				HH		MW2	6							4
30	3				HH		MW2	7	50	265					4	3	5
39	3				Hh		MW2	6	86	310					4	4	3
68	3				hh		MW2	8	53	425					4	4	4
81	3				Hh		MW2	7	39	131					3	4	7
25	4				hh		MW2	9	49	290	581				4	3	5	15
61	4				Hh		MW2	6	66	271	832				4	4	3	5
62	4				Hh		MW2	7	92	346	892				4	5	4	10
87	4				Hh		MW2	7	116	320	1086				4	4	3	5
14	5				HH		MW2	8	56	430	1651	6374		f	4	4	4	4	5
19	5				Hh		MW2	10	75	233	521	3871		m	4	4	4	5	12
21	5				hh		MW2	8	44	155	405	1140		f	4	6	5	4	6
29	5				hh		MW2	10	45	330	1721	4987		f	4	3	4	5	5
33	5				hh		MW2	8	46	297	1232	5392		m	4	3	4	5	6
44	5				HH		MW2	6	94	307	1053	2211		m	4	4	3	4	15
47	5				Hh		MW2	6	140	320	1449	4888		f	4	5	3	4	5
52	5				HH		MW2	7	106	260	904			m	4	4	3	8
54	6				hh		MW2	8	63	178	705	2130	5804	f	4	4	4	5	5
72	6				hh		MW2	7	110	263	803	1933	3099	f	4	4	3	5	7
2	p				Hh		MW2	10	112	401	1537	6346		f	3	4	3	3	4	5		1		19
11	p				HH		MW2	9	70	416	2044	7694		f	4	3	3	3	4	7		1		20
7	p				hh		MW2	8	92	405	1486	4575		m	3	4	3	3	4	7		1		21
17	p				Hh		MW2	6	122	499	1746	7178		f	4	4	3	4	4	7		1		22
42	p				hh		MW2	7	82	458	1352	5994		m	4	4	3	3	4	5		1		19
74	p0				Hh		MW2	8	93	285	980	3788		f	4	5	3	5	7	3		1		23
57	p1				Hh		MW2	7	76	210	653	3058	6835	f	4	4	4	4	6	16		1		34
5	pp				Hh		MW2	12	75	337	1159	6939			4	3	4	4	5	6				22
8	pp				HH		MW2	10	55	345	1363	7688		f	4	4	4	4	5	7
40	pp				Hh		MW2	6	75	415	1843	4325		m	4	4	3	4	6	6
46	pp				hh		MW2	7	104	392	1145	4767		m	4	4	3	3	5	7
90	pp				Hh		MW2	6	74	350	1449	4134		f	4	5	4	8	5	7				29
94	pp				hh		MW2	7	102	333	1246	5864			4	4	3	4	5	11				27
91	pp				HH		MW2	7	93	310	1240	5688			4	4	3	4	5	8				24
50	pp				HH		MW2	8	95	604	1774	6867			4	4	3	4	5	6
